# Supplementary material for: Development and Validation of an Ability Measure of Emotion Understanding: The Core Relational Themes of Emotion (CORE) Test
Source: J Intell. 2023 Oct 9;11(10):195. doi: 10.3390/jintelligence11100195 (PMC10607998; doi:10.3390/jintelligence11100195)
Supplement: Supplementary file 1 [file jintelligence-11-00195-s001.zip]

Archive with 1 entries (1 files):
- jintelligence-2410181-supplementary.pdf
